# Supplementary material for: Contribution of atrial myofiber architecture to atrial fibrillation
Source: PLoS One. 2023 Jan 31;18(1):e0279974. doi: 10.1371/journal.pone.0279974 (PMC9888724; doi:10.1371/journal.pone.0279974)
Supplement: S10 File — (GZ) [file pone.0279974.s011.gz]

Archive with 1 entries (1 files):
- pone.0279974.s011
